# Supplementary material for: Effective polyclonal antibodies against the virulence-associated protein D (VapD) of Helicobacter pylori, obtained from recombinant VapD
Source: PLoS One. 2025 Apr 16;20(4):e0321455. doi: 10.1371/journal.pone.0321455 (PMC12002528; doi:10.1371/journal.pone.0321455)
Supplement: S3 File — (XLSX) [file pone.0321455.s003.xlsx]

## Sheet: VapD
Values used to build the graph in figure 5C
	Dilución	Preinmune	1° Inm.	2° Inm.	3° Inm.
	500	0.257	0.487	1.079	1.805
	1000	0.154	0.343	0.741	1.651
	2000	0.106	0.213	0.56	1.601
	4000	0.078	0.139	0.426	1.576
	8000	0.061	0.081	0.199	1.226
	16000	0.047	0.073	0.107	0.616
	32000	0.044	0.062	0.071	0.0416
